# Supplementary material for: The Effects of Neoadjuvant Chemoradiation in Locally Advanced Rectal Cancer—The Impact in Intratumoral Heterogeneity
Source: Front Oncol. 2019 Sep 27;9:974. doi: 10.3389/fonc.2019.00974 (PMC6776613; doi:10.3389/fonc.2019.00974)
Supplement: Supplementary file 1 [file Table_1.XLSX]

## Sheet: Supplementary Table 1
Supplementary Table 1. Clinical, pathological and mutational data of non-treated rectal tumors from TCGA cohort.
TCGA_Barcode	N Somatic SNVs	Median MAF	MATH Score	Diagnosis Age	Disease Stage	T Stage	N Stage	OS Status	OS Months	DF Status	DF Months	Death from Initial Diagnosis Date	Days to Last Followup
TCGA-AF-2687	81	0.246377	43.2095	NA	iii	T3	N2	NA	NA	NA	NA	NA	NA
TCGA-AF-2690	61	0.229508	52.5207	76	iii	T3	N2	1	17.21	NA	NA	NA	358
TCGA-AF-2693	86	0.294667	25.0802	75	i	T2	N0	0	37.94	0	37.94	NA	581
TCGA-AF-3911	77	0.284553	57.1453	48	iii	T3	N2	0	37.71	1	33.51	NA	537
TCGA-AF-4110	74	0.262726	39.4902	77	iv	T4	N2	0	29.96	0	29.96	NA	441
TCGA-AF-5654	99	0.370787	27.5497	73	i	T2	N0	1	16.82	NA	NA	NA	257
TCGA-AF-6136	137	0.338028	51.4608	72	iii	T3	N1	0	24.34	1	20.01	NA	232
TCGA-AF-6655	54	0.30647	47.2538	66	iii	T2	N1	0	20.01	0	20.01	NA	194
TCGA-AF-6672	68	0.367794	48.2512	43	iv	T4	N2	0	24.57	1	15.14	NA	224
TCGA-AG-3591	71	0.368421	43.2809	66	ii	T3	N0	0	34	0	34	NA	0
TCGA-AG-3592	236	0.241939	48.9328	68	ii	T3	N0	0	34	0	34	NA	0
TCGA-AG-3725	76	0.301191	64.023	90	iii	T3	N2	0	20.96	0	20.96	NA	0
TCGA-AG-3731	122	0.223051	31.5081	65	iv	T3	N1	0	36.99	0	36.99	NA	31
TCGA-AG-3732	62	0.318995	32.8358	78	i	T2	N0	0	32.95	0	32.95	NA	0
TCGA-AG-3742	112	0.37749	24.8562	85	i	T1	N0	0	0.99	0	0.99	NA	30
TCGA-AG-4021	108	0.394176	32.368	84	iv	T3	N2	1	3.98	1	0	NA	0
TCGA-AG-4022	87	0.271186	53.1802	59	ii	T3	N0	0	45.99	0	45.99	NA	30
TCGA-AH-6544	124	0.224188	47.8676	60	not-measured	T3	N1	0	38.53	0	38.53	NA	15
TCGA-AH-6643	97	0.287879	55.3896	50	iii	T3	N2	1	43.17	1	33.71	NA	21
TCGA-AH-6644	135	0.307692	53.4426	73	not-measured	T3	not-measured	0	27.53	0	27.53	NA	22
TCGA-AH-6897	104	0.318015	45.4241	48	i	T2	N0	0	26.41	0	26.41	NA	140
TCGA-AH-6903	71	0.27907	24.4011	46	iii	T3	N1	0	19.45	0	19.45	NA	55
TCGA-BM-6198	120	0.311078	35.5969	73	iii	T3	N1	0	21.22	0	21.22	NA	310
TCGA-CI-6619	50	0.244862	60.3479	41	iv	T3	N1	0	6.04	0	6.04	NA	184
TCGA-CI-6621	79	0.287179	49.9243	63	iii	T3	N1	0	13.76	0	13.76	NA	0
TCGA-CI-6622	93	0.3125	27.9576	74	ii	T4	N0	0	44.74	0	44.74	NA	212
TCGA-CI-6624	231	0.155689	38.8019	53	i	T2	N0	0	48.16	0	48.16	NA	144
TCGA-CL-4957	82	0.300993	48.2267	79	not-measured	T3	N1	1	NA	NA	NA	NA	425
TCGA-CL-5917	64	0.419869	22.8129	71	iii	T3	N2	0	78.06	0	78.06	NA	1826
TCGA-CL-5918	85	0.375	33.9157	90	ii	T3	N0	0	7.16	0	7.16	NA	218
TCGA-DC-4749	59	0.362745	44.7451	57	i	T2	N0	0	25.03	0	25.03	NA	335
TCGA-DC-5337	69	0.347826	18.2429	69	i	T1	N0	0	26.02	0	26.02	NA	304
TCGA-DC-5869	43	0.318182	66.4022	62	iii	T3	N1	0	30.98	0	30.98	NA	153
TCGA-DC-6154	61	0.354167	41.1721	57	iv	T4	N2	0	11.99	0	11.99	NA	273
TCGA-DC-6155	36	0.274802	46.26	31	iii	T2	N1	0	13.96	0	13.96	NA	225
TCGA-DC-6157	71	0.204545	58.2815	48	i	T2	N0	0	51.94	0	51.94	NA	850
TCGA-DC-6158	75	0.266667	49.6006	70	i	T2	N0	1	10.97	NA	NA	NA	212
TCGA-DC-6681	57	0.258065	28.0142	70	iv	T3	N2	0	25.95	0	25.95	NA	181
TCGA-DC-6682	119	0.254545	52.4138	57	ii	T3	N0	0	25.03	0	25.03	NA	122
TCGA-DC-6683	47	0.325	47.2477	43	iii	T3	N1	0	25.03	0	25.03	NA	153
TCGA-DT-5265	70	0.337244	33.2926	51	ii	T3	N0	0	12.61	0	12.61	NA	8
TCGA-DY-A0XA	122	0.354701	39.4237	57	ii	T3	N0	0	126.35	0	126.35	NA	3635
TCGA-DY-A1DC	132	0.346154	30.0987	72	ii	T3	N0	1	41.33	1	20.7	1258	NA
TCGA-DY-A1DD	91	0.383562	36.0402	77	iii	T3	N1	1	57.19	NA	NA	1741	1741
TCGA-DY-A1DF	104	0.401439	45.9884	73	iii	T3	N2	1	24.11	NA	NA	734	734
TCGA-DY-A1DG	149	0.3	46.7121	75	iv	T3	N1	1	51.45	1	19.45	1566	NA
TCGA-DY-A1H8	87	0.442857	24.71	77	iii	T2	N1	1	32.59	NA	NA	992	992
TCGA-EF-5830	51	0.388889	31.1471	54	ii	T4	N0	0	3.48	0	3.48	NA	15
TCGA-EI-6506	103	0.224044	43.7738	78	ii	T3	N0	0	20.53	0	20.53	NA	232
TCGA-EI-6507	712	0.245987	26.6664	60	ii	T3	N0	0	19.94	0	19.94	NA	5
TCGA-EI-6508	89	0.368421	20.9119	48	iii	T3	N1	0	20.89	0	20.89	NA	66
TCGA-EI-6509	52	0.393599	22.2248	53	iii	T3	N2	0	16.98	1	2.96	NA	250
TCGA-EI-6510	102	0.31721	40.0618	77	not-measured	T2	N0	0	18.27	0	18.27	NA	14
TCGA-EI-6511	74	0.317507	34.1426	52	iii	T3	N1	0	15.83	0	15.83	NA	121
TCGA-EI-6512	117	0.313725	52.2074	64	iii	T3	N1	0	17.67	0	17.67	NA	20
TCGA-EI-6513	118	0.395808	30.6302	59	iii	T3	N1	0	16.33	0	16.33	NA	210
TCGA-EI-6514	86	0.262745	63.2859	59	ii	T3	N0	0	16.29	0	16.29	NA	216
TCGA-EI-6881	91	0.333333	55.068	60	iii	T3	N1	0	16.39	0	16.39	NA	188
TCGA-EI-6882	1113	0.371429	24.1052	59	ii	T3	N0	0	8.61	0	8.61	NA	108
TCGA-EI-6883	89	0.373832	35.8736	63	ii	T3	N0	0	11.5	0	11.5	NA	121
TCGA-EI-6884	99	0.193182	38.6224	71	iii	T3	N1	0	10.78	0	10.78	NA	83
TCGA-EI-6885	69	0.272727	45.589	57	iv	T3	N1	0	13.63	1	9.69	NA	160
TCGA-EI-6917	4810	0.252427	23.4233	33	iii	T3	N1	0	17.44	0	17.44	NA	237
TCGA-EI-7002	129	0.3	57.2232	58	iv	T3	N2	0	11.96	0	11.96	NA	84
TCGA-EI-7004	74	0.262829	40.492	37	not-measured	T4	N2	0	8.44	0	8.44	NA	62
TCGA-F5-6464	69	0.232558	38.9012	77	iii	T4	N2	1	9.95	NA	NA	NA	0
TCGA-F5-6465	95	0.253968	35.2118	64	ii	T3	N0	0	49.47	0	49.47	NA	103
TCGA-F5-6571	64	0.384838	35.1096	62	ii	T3	N0	0	42.31	1	34.79	NA	26
TCGA-F5-6702	55	0.227273	66.717	71	iv	T3	N1	1	28.55	1	12.09	NA	66
TCGA-F5-6812	67	0.266667	40.1031	67	ii	T3	N0	0	36.47	0	36.47	NA	20
TCGA-F5-6813	107	0.305882	50.2108	70	iii	T4	N2	1	19.65	1	2.14	NA	21
TCGA-F5-6814	6820	0.314516	38.6708	57	ii	T3	N0	0	37.16	0	37.16	NA	16
TCGA-F5-6861	72	0.25	25.136	60	ii	T3	N0	0	38.11	0	38.11	NA	34
TCGA-F5-6863	44	0.366842	25.677	71	iii	T4	N1	1	11.86	1	6.27	NA	23
TCGA-F5-6864	117	0.27907	39.8964	74	iii	T3	N2	0	12.45	0	12.45	NA	14
TCGA-G5-6233	122	0.342487	58.161	74	not-measured	T3	N2	1	18.27	1	3.02	556	NA
TCGA-G5-6235	90	0.159653	33.663	72	iii	T3	N1	0	55.72	1	34.23	NA	1451
TCGA-G5-6572	57	0.326241	24.1173	56	not-measured	not-measured	not-measured	1	47.04	NA	NA	1432	NA
TCGA-G5-6641	60	0.32585	62.6548	67	iii	T1	N1	0	26.41	0	26.41	NA	636
