# Supplementary material for: The Effects of Neoadjuvant Chemoradiation in Locally Advanced Rectal Cancer—The Impact in Intratumoral Heterogeneity
Source: Front Oncol. 2019 Sep 27;9:974. doi: 10.3389/fonc.2019.00974 (PMC6776613; doi:10.3389/fonc.2019.00974)
Supplement: Supplementary file 2 [file Table_2.XLSX]

## Sheet: Supplementary Table 2
Supplementary Table 2. Sequencing, mapping and coverage data for normal (BC and NRx) and tumor samples (PRE-T and POST-T) from rectal cancer patients.
Sample	Nº reads sequenced	Nº reads mapped	Average Coverage target region
PT01_BC	223,356,467	207,642,955	146
PT01_PRE-T	1,014,201,745	942,766,788	374
PT01_POST-T	230,718,596	215,988,582	138
PT02_BC	522,963,864	485,007,959	187
PT02_PRE-T	1,015,766,775	936,575,344	224
PT02_POST-T	696,069,738	640,805,282	191
PT03_BC	484,492,675	446,341,955	143
PT03_PRE-T	875,477,168	809,527,389	203
PT03_POST-T	495,516,632	455,881,217	183
PT04_BC	302,902,280	281,093,397	220
PT04_PRE-T	437,355,063	408,864,020	323
PT04_POST-T	305,487,586	284,638,102	224
PT05_BC	433,013,799	408,275,208	315
PT05_PRE-T	887,544,594	828,182,235	639
PT05_POST-T	502,077,734	469,326,378	358
PT06_BC	220,342,302	206,202,915	133
PT06_PRE-T	397,922,795	373,932,025	237
PT06_POST-T	233,669,797	218,482,949	149
PT07_BC	519,797,558	444,162,293	290
PT07_PRE-T	1,137,681,603	1,004,127,852	536
PT07_POST-T	649,045,606	556,754,896	373
PT07_Nrx	381,023,215	307,962,079	180
Average	543,928,527	496,933,719	262
