# Supplementary material for: The Effects of Neoadjuvant Chemoradiation in Locally Advanced Rectal Cancer—The Impact in Intratumoral Heterogeneity
Source: Front Oncol. 2019 Sep 27;9:974. doi: 10.3389/fonc.2019.00974 (PMC6776613; doi:10.3389/fonc.2019.00974)
Supplement: Supplementary file 3 [file Table_3.XLSX]

## Sheet: Supplementary Table 3
Supplementary Table 3. Somatic point mutations present in PRE-T and POST-T samples.
Patient	Treatment	Total SNVs	Median MAF	MATH Score	PRE-T vs. POST-T MAF (R2)	Shared SNVs
PT01	PRE-T	217	0.143	24.7	0.217	61 (17%)
	POST-T	152	0.223	60.1
PT02	PRE-T	341	0.143	23.7	0.086	211 (21%)
	POST-T	676	0.244	34.3
PT03	PRE-T	53	0.133	23.0	0.037	10 (10%)
	POST-T	50	0.185	42.9
PT04	PRE-T	42	0.186	34.9	0.062	19 (17%)
	POST-T	68	0.161	29.8
PT05	PRE-T	133	0.185	42.6	0.196	87 (32%)
	POST-T	141	0.275	52.4
PT06	PRE-T	149	0.189	42.0	0.071	59 (25%)
	POST-T	83	0.292	36.7
PT07	PRE-T	110	0.148	28.8	0.005	34 (18%)
	POST-T	75	0.333	41.7
