# Supplementary material for: The Effects of Neoadjuvant Chemoradiation in Locally Advanced Rectal Cancer—The Impact in Intratumoral Heterogeneity
Source: Front Oncol. 2019 Sep 27;9:974. doi: 10.3389/fonc.2019.00974 (PMC6776613; doi:10.3389/fonc.2019.00974)
Supplement: Supplementary file 5 [file Table_5.XLSX]

## Sheet: Supplementary Table 5
Supplementary Table 5. PRE-T and POST-T enriched mutations under different cut-offs of significance.
Cut-Offs*	Enrichment**	PT01	PT02	PT03	PT04	PT05	PT06	PT07	Total Enriched	Total
None	PRE-T-enriched	9	8	3	12	11	20	0	63	401
	POST-T-enriched	37	177	5	6	57	31	25	338
Bonferroni	PRE-T-enriched	1	0	0	0	0	1	0	2	51
	POST-T-enriched	7	13	4	0	7	6	12	49
1% FDR	PRE-T-enriched	1	0	0	0	1	3	0	5	87
	POST-T-enriched	10	34	4	0	14	7	13	82
5% FDR	PRE-T-enriched	2	0	1	1	1	8	0	13	178
	POST-T-enriched	17	80	5	1	27	14	21	165
10% FDR	PRE-T-enriched	3	0	1	2	1	8	0	15	210
	POST-T-enriched	20	95	5	1	33	20	21	195
[*] Cut-offs: significance thresholds based on multiple tests adjusted p-values.
Bonferroni p-value<0.05: binomial test p-value<=0.000084
1%FDR: binomial test p-values<0.00108
5%FDR: binomial test p-values<0.0197
10%FDR: binomial test p-values<0.0497
[**] PRE-T-enriched mutation: MAF is higher in PRE-T than POST-T.
POST-T-enriched mutation: MAF is higher in POST-T than PRE-T.
