# Supplementary material for: The Effects of Neoadjuvant Chemoradiation in Locally Advanced Rectal Cancer—The Impact in Intratumoral Heterogeneity
Source: Front Oncol. 2019 Sep 27;9:974. doi: 10.3389/fonc.2019.00974 (PMC6776613; doi:10.3389/fonc.2019.00974)
Supplement: Supplementary file 6 [file Table_6.XLSX]

## Sheet: Supplementary Table 6
Supplementary Table 6. GSEA analysis of POST-T specific and POST-T enriched mutations.
Gene Set Name	Description	# Genes in Gene Set (K)	# Genes in Overlap (k)	Mutated Genes	k/K	p-value	FDR
				Genes
MITOTIC_SPINDLE	Genes important for mitotic spindle assembly.	200	17	CDC27, TOP2A, KIF5B, RASAL2, KIF20B, NF1, TUBA4A, APC, DLGAP5, CRIPAK, PCNT, STAU1, ALMS1, TUBGCP6, SSH2, KIF3B, ARHGEF11	0.085	9.17e-09	4.58e-07
UV_RESPONSE_DN	Genes down-regulated in response to ultraviolet (UV) radiation.	144	13	MYC, VLDLR, DAB2, PMP22, IGF1R, TJP1, SYNE1, PHF3, KCNMA1, CDON, CACNA1A, PRDM2, CDK13	0.0903	2.52e-07	6.29e-06
HEME_METABOLISM	Genes involved in metabolism of heme (a cofactor consisting of iron and porphyrin) and erythroblast differentiation.	200	12	CD27, OPTN, UBAC1, ADD2,EPB42,FECH,ACSL6,ATP6VOA1, SLC4A1, SLC22A4, SPTA1, SPTB	0.06	4.76e-05	0.000794
KRAS_SIGNALING_UP	Genes up-regulated by KRAS activation.	200	11	BIRC3, MAP7, DCBLD2, USH1C, DNMBP, WDR33, RELN, PTPRR, PTBP2, PRDM1, STRN	0.055	0.000209	0.00262
G2M_CHECKPOINT	Genes involved in the G2/M checkpoint, as in progression through the cell division cycle.	200	10	CDC27, TOP2A, KIF5B, RASAL2, KIF20B, MYC, CDC6, NASP, E2F3, ARID4A	0.05	0.000841	0.00841
HEDGEHOG_SIGNALING	Genes up-regulated by activation of hedgehog signaling.	36	4	NF1, VLDLR, GLI1, NRP2	0.1111	0.0019	0.0154
COMPLEMENT	Genes encoding components of the complement system, which is part of the innate immune system.	200	9	COL4A2, OLR1, C1S, F5, ZFPM2, BRPF3, PCLO, DOCK10, PRSS3	0.045	0.00307	0.0154
KRAS_SIGNALING_DN	Genes down-regulated by KRAS activation.	200	9	RYR1, SGK1, CELSR2, MTHFR, MFSD6, SIDT1, H2AFY2, SLC6A3, TG	0.045	0.00307	0.0154
MYOGENESIS	Genes involved in development of skeletal muscle (myogenesis).	200	9	COL4A2, RYR1, LAMA2, NAV2, ITGA7, IFRD1, HRC, KCNH1, NCAM1	0.045	0.00307	0.0154
TNFA_SIGNALING_VIA NFKB	Genes regulated by NF-kB in response to TNF.	200	9	MYC, BIRC3, OLR1, SGK1, MAP3K8, CD69, PDE4B, TNIP1, EGR2	0.045	0.00307	0.0154
